# Supplementary material for: Diagnostic Challenges in Canine Parvovirus 2c in Vaccine Failure Cases
Source: Viruses. 2020 Sep 3;12(9):980. doi: 10.3390/v12090980 (PMC7552027; doi:10.3390/v12090980)
Supplement: Supplementary file 1 [file viruses-12-00980-s001.zip]

Archive with 1 entries (1 files):
- viruses-906915-supplementary.xlsx
