# Supplementary material for: Diagnostic Challenges in Canine Parvovirus 2c in Vaccine Failure Cases
Source: Viruses. 2020 Sep 3;12(9):980. doi: 10.3390/v12090980 (PMC7552027; doi:10.3390/v12090980)
Supplement: Supplementary file 1 [file viruses-12-00980-s001.zip › viruses-906915-supplementary.xlsx]

## Sheet: raw
	Number	Code	CPV vaccinated	Symptomes	Ag test	PCR	Genotype	Ct1	Ct2	Ct3	Average	Age (months)	Age group	State
	1	A1	0	P S	1	1	2c	11.82	12.72	12.27	12.27	5	1	SA			Age group
	2	A2	0	P S	1	1	2c	11.09	11.88	11.77	11.58	6	1	SA			5-12	1
	3	A3	0	P S	1	1	2c	11.01	11.95	11.01	11.3233	17	2	SA			12-24	2
	4	A4	0	P S	1	1	2c	13.78	14.34	14.87	14.33	7	1	VIC			24-48	3
	5	A5	0	P S	0	1	2c	18.12	17.44	17.21	17.59	16	2	SA			48>	4
	6	A6	0	P S	1	1	2c	15.12	14.21	16.24	15.19	6	1	SA			Sample was considered positive when its average Ct value was greater than the mean Ct value for negative samples plus 2 times standard deviation (cut-off)
	7	A7	0	P S	0	1	2c	18.48	19.11	18.58	18.7233	60	4	VIC
	8	A8	0	P S	1	1	2c	17.12	15.19	15.78	16.03	23	2	NSW			A	Vaccinated
	9	A9	0	P S	0	0	N	36.01	37.11	35.31	36.1433	70	4	SA			B	Unvaccinated
	10	A10	0	P S	1	1	2c	18.51	17.24	17.54	17.7633	8	1	SA			N	Negative PCR
	11	A11	0	P S	0	1	2c	20.11	21.14	19.21	20.1533	6	1	NSW			P S	Paro synptoms
	12	A12	0	P S	1	1	2c	15.37	16.11	15.66	15.7133	12	1	NSW			N S	No symptomes
	13	A13	0	P S	1	1	2c	17.11	16.98	16.12	16.7367	10	1	QLD
	14	A14	0	P S	1	1	2c	19.01	20.17	20.76	19.98	12	1	SA			NSW	13
	15	A15	0	P S	1	1	2c	20.2	19.17	19.56	19.6433	34	3	SA			QLD	10
	16	A16	0	P S	1	1	2c	15.12	16.17	17.01	16.1	51	4	SA			VIC	3
	17	A17	0	P S	1	1	2c	16.98	16.01	16.77	16.5867	21	2	NSW			WA	2
	18	A18	0	P S	1	1	2c	18.19	18.09	17.88	18.0533	12	1	NSW			SA	51
	19	A19	0	P S	1	1	2c	15.15	16.72	16.28	16.05	5	1	QLD
	20	A20	0	P S	1	1	2c	13.28	13.53	12.35	13.0533	9	1	WA
	21	A21	0	P S	1	1	2b	14.15	16.33	15.53	15.3367	12	1	SA
	22	A22	0	P S	0	1	2c	18.88	19.21	17.51	18.5333	6	1	SA
	23	A23	0	P S	1	1	2c	20.11	19.84	19.19	19.7133	6	1	QLD
	24	A24	0	P S	0	1	2c	20.12	19.91	19.21	19.7467	10	1	NSW
	25	A25	0	P S	1	1	2c	19.24	19.57	20.11	19.64	44	3	NSW
	26	A26	0	P S	0	1	2c	22.11	20.18	20.97	21.0867	6	1	SA
	27	A27	0	P S	0	1	2c	18.37	19.21	19.48	19.02	6	1	SA
	28	A28	0	P S	1	1	2c	18.74	17.55	18.01	18.1	55	4	SA
	29	A29	0	P S	1	1	2b	14.12	12.98	12.74	13.28	23	2	QLD
	30	A30	0	P S	1	1	2c	15.93	16.11	14.85	15.63	60	4	QLD
	31	A31	0	P S	1	1	2c	16.25	17.52	15.88	16.55	18	2	SA
	32	A32	0	P S	1	1	2c	14.12	15.09	14.15	14.4533	10	1	SA
	33	A33	0	P S	1	1	2c	12.87	14.12	12.88	13.29	7	1	SA
	34	A34	0	P S	0	1	2c	16.81	17.14	17.12	17.0233	6	1	WA
	35	A35	0	P S	1	1	2c	14.78	14.91	13.51	14.4	5	1	QLD
	36	A36	0	P S	0	0	N	38.12	39.09	39.43	38.88	18	2	QLD
	37	A37	0	P S	1	1	2c	19.25	20.11	20.08	19.8133	33	3	QLD
	38	A38	0	P S	1	1	2c	17.12	18.78	17.05	17.65	21	2	SA
	39	A39	0	P S	1	1	2c	15.19	15.75	16.12	15.6867	5	1	SA
	40	A40	0	P S	1	1	2c	17.42	16.88	17.51	17.27	9	1	SA
	41	A41	0	P S	0	0	N	37.3	39.45	37.45	38.0667	9	1	NSW
	42	B1	1	P S	1	1	2c	18.13	16.12	16.88	17.0433	18	2	SA
	43	B2	1	P S	1	1	2c	14.82	15.37	15.57	15.2533	5	1	SA
	44	B3	1	P S	0	0	N	37.22	35.82	47.78	40.2733	8	1	SA
	45	B4	1	P S	1	1	2c	14.87	15.11	15.32	15.1	11	1	QLD
	46	B5	1	P S	0	1	2c	21.13	19.88	21.98	20.9967	18	2	SA
	47	B6	1	P S	0	1	2c	19.96	18.92	20.93	19.9367	27	3	QLD
	48	B7	1	P S	1	1	2c	15.34	15.93	17.12	16.13	5	1	SA
	49	B8	1	P S	0	1	2c	21.23	21.98	20.23	21.1467	11	1	SA
	50	B9	1	P S	0	0	N	36.88	35.91	37.12	36.6367	50	4	SA
	51	B10	1	P S	0	1	2c	18.12	19.76	21.29	19.7233	12	1	NSW
	52	B11	1	P S	0	1	2c	21.48	18.27	19.23	19.66	8	1	SA
	53	B12	1	P S	1	1	2c	15.18	17.11	17.05	16.4467	8	1	SA
	54	B13	1	P S	0	1	2c	19.59	18.73	20.24	19.52	5	1	VIC
	55	B14	1	P S	1	1	2b	20.34	18.31	19.44	19.3633	15	2	NSW
	56	B15	1	P S	0	0	N	36.3	36.51	37.11	36.64	17	2	SA
	57	B16	1	P S	0	1	2c	21.16	19.27	19.87	20.1	78	4	SA
	58	B17	1	P S	1	1	2a	14.12	15.12	14.84	14.6933	6	1	SA
	59	NC1	1	N S	0	0	N	33.2733	32.29	33.6351	33.0661	10	1	NSW
	60	NC2	1	N S	0	0	N	30.0181	33.8521	33.8401	32.5701	18	2	SA
	61	NC3	1	N S	0	0	N	30.5794	33.9935	30.3275	31.6335	74	4	SA
	62	NC4	1	N S	0	0	N	32.8744	33.1689	30.8686	32.304	55	4	SA
	63	NC5	1	N S	0	0	N	33.2945	33.2712	32.7353	33.1004	40	3	SA
	64	NC6	1	N S	0	0	N	33.925	34.301	33.0263	33.7508	7	1	SA
	65	NC7	1	N S	0	0	N	33.1986	29.707	32.3359	31.7472	31	3	SA
	66	NC8	1	N S	0	0	N	34.2903	32.8547	32.4782	33.2077	51	4	SA
	67	NC9	1	N S	0	0	N	30.6103	32.478	30.2617	31.1167	20	2	SA
	68	NC10	1	N S	0	0	N	29.9727	31.5235	32.4113	31.3025	11	1	NSW
	69	NC11	1	N S	0	0	N	30.2545	33.4812	31.0603	31.5986	6	1	SA
	70	NC12	1	N S	0	0	N	30.9838	32.7374	33.8141	32.5118	38	3	SA
	71	NC13	1	N S	0	0	N	32.8873	33.3045	34.0203	33.4041	51	4	SA
	72	NC14	1	N S	0	0	N	33.3318	30.3686	32.6065	32.1023	55	4	SA
	73	NC15	1	N S	0	0	N	30.8939	30.3485	32.7644	31.3356	37	3	SA
	74	NC16	0	N S	0	0	N	31.033	31.0324	32.0783	31.3813	24	2	SA
	75	NC17	0	N S	0	0	N	31.3272	30.7236	32.1551	31.402	12	1	SA
	76	NC18	0	N S	0	0	N	32.7464	33.5792	32.9221	33.0826	12	1	NSW
	77	NC19	0	N S	0	0	N	33.0357	34.1388	33.2127	33.4624	8	1	SA
	78	NC20	0	N S	0	0	N	34.6198	34.1697	33.6488	34.1461	6	1	SA
	79	NC21	0	N S	0	0	N	33.5352	33.6556	30.539	32.5766	5	1	SA

## Sheet: for_R
srn	Code	CPV_vacc	Ag	PCR	Genotype	Ct1	Ct2	Ct3	CT
1	A1	0	1	1	2c	11.82	12.72	12.27	12.27
2	A2	0	1	1	2c	11.09	11.88	11.77	11.58
3	A3	0	1	1	2c	11.01	11.95	11.01	11.3233
4	A4	0	1	1	2c	13.78	14.34	14.87	14.33
5	A5	0	0	1	2c	18.12	17.44	17.21	17.59
6	A6	0	1	1	2c	15.12	14.21	16.24	15.19
7	A7	0	0	1	2c	18.48	19.11	18.58	18.7233
8	A8	0	1	1	2c	17.12	15.19	15.78	16.03
9	A9	0	0	0	N	36.01	37.11	35.31	36.1433
10	A10	0	1	1	2c	18.51	17.24	17.54	17.7633
11	A11	0	0	1	2c	20.11	21.14	19.21	20.1533
12	A12	0	1	1	2c	15.37	16.11	15.66	15.7133
13	A13	0	1	1	2c	17.11	16.98	16.12	16.7367
14	A14	0	1	1	2c	19.01	20.17	20.76	19.98
15	A15	0	1	1	2c	20.2	19.17	19.56	19.6433
16	A16	0	1	1	2c	15.12	16.17	17.01	16.1
17	A17	0	1	1	2c	16.98	16.01	16.77	16.5867
18	A18	0	1	1	2c	18.19	18.09	17.88	18.0533
19	A19	0	1	1	2c	15.15	16.72	16.28	16.05
20	A20	0	1	1	2c	13.28	13.53	12.35	13.0533
21	A21	0	1	1	2b	14.15	16.33	15.53	15.3367
22	A22	0	0	1	2c	18.88	19.21	17.51	18.5333
23	A23	0	1	1	2c	20.11	19.84	19.19	19.7133
24	A24	0	0	1	2c	20.12	19.91	19.21	19.7467
25	A25	0	1	1	2c	19.24	19.57	20.11	19.64
26	A26	0	0	1	2c	22.11	20.18	20.97	21.0867
27	A27	0	0	1	2c	18.37	19.21	19.48	19.02
28	A28	0	1	1	2c	18.74	17.55	18.01	18.1
29	A29	0	1	1	2b	14.12	12.98	12.74	13.28
30	A30	0	1	1	2c	15.93	16.11	14.85	15.63
31	A31	0	1	1	2c	16.25	17.52	15.88	16.55
32	A32	0	1	1	2c	14.12	15.09	14.15	14.4533
33	A33	0	1	1	2c	12.87	14.12	12.88	13.29
34	A34	0	0	1	2c	16.81	17.14	17.12	17.0233
35	A35	0	1	1	2c	14.78	14.91	13.51	14.4
36	A36	0	0	0	N	38.12	39.09	39.43	38.88
37	A37	0	1	1	2c	19.25	20.11	20.08	19.8133
38	A38	0	1	1	2c	17.12	18.78	17.05	17.65
39	A39	0	1	1	2c	15.19	15.75	16.12	15.6867
40	A40	0	1	1	2c	17.42	16.88	17.51	17.27
41	A41	0	0	0	N	37.3	39.45	37.45	38.0667
42	B1	1	1	1	2c	18.13	16.12	16.88	17.0433
43	B2	1	1	1	2c	14.82	15.37	15.57	15.2533
44	B3	1	0	0	N	37.22	35.82	47.78	40.2733
45	B4	1	1	1	2c	14.87	15.11	15.32	15.1
46	B5	1	0	1	2c	21.13	19.88	21.98	20.9967
47	B6	1	0	1	2c	19.96	18.92	20.93	19.9367
48	B7	1	1	1	2c	15.34	15.93	17.12	16.13
49	B8	1	0	1	2c	21.23	21.98	20.23	21.1467
50	B9	1	0	0	N	36.88	35.91	37.12	36.6367
51	B10	1	0	1	2c	18.12	19.76	21.29	19.7233
52	B11	1	0	1	2c	21.48	18.27	19.23	19.66
53	B12	1	1	1	2c	15.18	17.11	17.05	16.4467
54	B13	1	0	1	2c	19.59	18.73	20.24	19.52
55	B14	1	1	1	2b	20.34	18.31	19.44	19.3633
56	B15	1	0	0	N	36.3	36.51	37.11	36.64
57	B16	1	0	1	2c	21.16	19.27	19.87	20.1
58	B17	1	1	1	2a	14.12	15.12	14.84	14.6933

## Sheet: Sheet2
Ag	PCR	CT
1	1	12.27
1	1	11.58
1	1	11.3233
1	1	14.33
0	1	17.59
1	1	15.19
0	1	18.7233
1	1	16.03
0	0	36.1433
1	1	17.7633
0	1	20.1533
1	1	15.7133
1	1	16.7367
1	1	19.98
1	1	19.6433
1	1	16.1
1	1	16.5867
1	1	18.0533
1	1	16.05
1	1	13.0533
1	1	15.3367
0	1	18.5333
1	1	19.7133
0	1	19.7467
1	1	19.64
0	1	21.0867
0	1	19.02
1	1	18.1
1	1	13.28
1	1	15.63
1	1	16.55
1	1	14.4533
1	1	13.29
0	1	17.0233
1	1	14.4
0	0	38.88
1	1	19.8133
1	1	17.65
1	1	15.6867
1	1	17.27
0	0	38.0667
1	1	17.0433
1	1	15.2533
0	0	40.2733
1	1	15.1
0	1	20.9967
0	1	19.9367
1	1	16.13
0	1	21.1467
0	0	36.6367
0	1	19.7233
0	1	19.66
1	1	16.4467
0	1	19.52
1	1	19.3633
0	0	36.64
0	1	20.1
1	1	14.6933
